# Supplementary material for: Killing of a Multispecies Biofilm Using Gram-Negative and Gram-Positive Targeted Antibiotic Released from High Purity Calcium Sulfate Beads
Source: Microorganisms. 2023 Sep 12;11(9):2296. doi: 10.3390/microorganisms11092296 (PMC10538001; doi:10.3390/microorganisms11092296)
Supplement: Supplementary file 1 [file microorganisms-11-02296-s001.zip]

Archive with 1 entries (1 files):
- microorganisms-2502747-SI.pdf
